# Supplementary material for: Smartphone-Based Image Analysis for Rapid Evaluation of Kiwifruit Quality during Cold Storage
Source: Foods. 2022 Jul 15;11(14):2113. doi: 10.3390/foods11142113 (PMC9316195; doi:10.3390/foods11142113)
Supplement: Supplementary file 1 [file foods-11-02113-s001.zip]

Archive with 1 entries (1 files):
- foods-1803445-supplementary.pdf
